# Supplementary material for: Parents’ Perspectives on the Utility of Genomic Sequencing in the Neonatal Intensive Care Unit
Source: J Pers Med. 2023 Jun 21;13(7):1026. doi: 10.3390/jpm13071026 (PMC10382030; doi:10.3390/jpm13071026)
Supplement: Supplementary file 1 [file jpm-13-01026-s001.zip]

Archive with 1 entries (1 files):
- jpm-2432167-supplementary.pdf
